# Supplementary material for: Phytochemicals and Antioxidant Capacities of Young Citrus Fruits Cultivated in China
Source: Molecules. 2022 Aug 15;27(16):5185. doi: 10.3390/molecules27165185 (PMC9414917; doi:10.3390/molecules27165185)
Supplement: Supplementary file 1 [file molecules-27-05185-s001.zip]

Archive with 1 entries (1 files):
- molecules-1858986-supplementary.pdf
